# Supplementary material for: Efficacy and safety of Xiaoer Feike Granules combined with azithromycin for Mycoplasma pneumoniae pneumonia: A systematic review and meta-analysis
Source: Medicine (Baltimore). 2025 Sep 12;104(37):e44287. doi: 10.1097/MD.0000000000044287 (PMC12440495; doi:10.1097/MD.0000000000044287)
Supplement: Supplementary file 1 [file medi-104-e44287-s001.xlsx]

## Sheet: Sheet1
Supplementary Table S1 The source and quality control of XFG for included studies.
Author Name	Approval Number	Pharmaceutical Producer	Compoaitions	Quality Control
Duan CH 2019	Z20027416	Tiansheng Pharmaceutical Group CO., LTD.	Panax ginseng C.A. Mey [ Araliaceae; Panax ginseng radix et rhizoma], Poria cocos F.A. Wolf [Polyporaceae; Poria cocos sclerotium], Atractylodes macrocephala Koidz [Asteraceae; Atractylodes macrocephala rhizoma], Citrus reticulata Blanco [Rutaceae; Citrus reticulata pericarpium], Astragalus mongholicus Bunge [Fabaceae; Astragalus mongholicus radix], Glehnia littoralis (A.Gray) F.Schmidt ex Miq [A…	This product contains hesperidin (C28H34O15) per 1g, which shall not be less than 0.57mg.
Liao Z 2018	Z20027416	Tiansheng Pharmaceutical Group CO., LTD.	Panax ginseng C.A. Mey [ Araliaceae; Panax ginseng radix et rhizoma], Poria cocos F.A. Wolf [Polyporaceae; Poria cocos sclerotium], Atractylodes macrocephala Koidz [Asteraceae; Atractylodes macrocephala rhizoma], Citrus reticulata Blanco [Rutaceae; Citrus reticulata pericarpium], Astragalus mongholicus Bunge [Fabaceae; Astragalus mongholicus radix], Glehnia littoralis (A.Gray) F.Schmidt ex Miq [A…	This product contains hesperidin (C28H34O15) per 1g, which shall not be less than 0.57mg.
Lin HQ 2020	Z20027416	Tiansheng Pharmaceutical Group CO., LTD.	Panax ginseng C.A. Mey [ Araliaceae; Panax ginseng radix et rhizoma], Poria cocos F.A. Wolf [Polyporaceae; Poria cocos sclerotium], Atractylodes macrocephala Koidz [Asteraceae; Atractylodes macrocephala rhizoma], Citrus reticulata Blanco [Rutaceae; Citrus reticulata pericarpium], Astragalus mongholicus Bunge [Fabaceae; Astragalus mongholicus radix], Glehnia littoralis (A.Gray) F.Schmidt ex Miq [A…	This product contains hesperidin (C28H34O15) per 1g, which shall not be less than 0.57mg.
Ma YX 2020	Z20027415	Changchun People Pharmaceutical Group CO., LTD.	Panax ginseng C.A. Mey [ Araliaceae; Panax ginseng radix et rhizoma], Poria cocos F.A. Wolf [Polyporaceae; Poria cocos sclerotium], Atractylodes macrocephala Koidz [Asteraceae; Atractylodes macrocephala rhizoma], Citrus reticulata Blanco [Rutaceae; Citrus reticulata pericarpium], Astragalus mongholicus Bunge [Fabaceae; Astragalus mongholicus radix], Glehnia littoralis (A.Gray) F.Schmidt ex Miq [A…	This product contains hesperidin (C28H34O15) per 1g, which shall not be less than 0.57mg.
Mei H 2022	Z20027415	Changchun People Pharmaceutical Group CO., LTD.	Panax ginseng C.A. Mey [ Araliaceae; Panax ginseng radix et rhizoma], Poria cocos F.A. Wolf [Polyporaceae; Poria cocos sclerotium], Atractylodes macrocephala Koidz [Asteraceae; Atractylodes macrocephala rhizoma], Citrus reticulata Blanco [Rutaceae; Citrus reticulata pericarpium], Astragalus mongholicus Bunge [Fabaceae; Astragalus mongholicus radix], Glehnia littoralis (A.Gray) F.Schmidt ex Miq [A…	This product contains hesperidin (C28H34O15) per 1g, which shall not be less than 0.57mg.
Song B 2019	Z20027415	Changchun People Pharmaceutical Group CO., LTD.	Panax ginseng C.A. Mey [ Araliaceae; Panax ginseng radix et rhizoma], Poria cocos F.A. Wolf [Polyporaceae; Poria cocos sclerotium], Atractylodes macrocephala Koidz [Asteraceae; Atractylodes macrocephala rhizoma], Citrus reticulata Blanco [Rutaceae; Citrus reticulata pericarpium], Astragalus mongholicus Bunge [Fabaceae; Astragalus mongholicus radix], Glehnia littoralis (A.Gray) F.Schmidt ex Miq [A…	This product contains hesperidin (C28H34O15) per 1g, which shall not be less than 0.57mg.
Wang CL 2021	Z20027416	Tiansheng Pharmaceutical Group CO., LTD.	Panax ginseng C.A. Mey [ Araliaceae; Panax ginseng radix et rhizoma], Poria cocos F.A. Wolf [Polyporaceae; Poria cocos sclerotium], Atractylodes macrocephala Koidz [Asteraceae; Atractylodes macrocephala rhizoma], Citrus reticulata Blanco [Rutaceae; Citrus reticulata pericarpium], Astragalus mongholicus Bunge [Fabaceae; Astragalus mongholicus radix], Glehnia littoralis (A.Gray) F.Schmidt ex Miq [A…	This product contains hesperidin (C28H34O15) per 1g, which shall not be less than 0.57mg.
Yang YQ 2021	Z20027416	Tiansheng Pharmaceutical Group CO., LTD.	Panax ginseng C.A. Mey [ Araliaceae; Panax ginseng radix et rhizoma], Poria cocos F.A. Wolf [Polyporaceae; Poria cocos sclerotium], Atractylodes macrocephala Koidz [Asteraceae; Atractylodes macrocephala rhizoma], Citrus reticulata Blanco [Rutaceae; Citrus reticulata pericarpium], Astragalus mongholicus Bunge [Fabaceae; Astragalus mongholicus radix], Glehnia littoralis (A.Gray) F.Schmidt ex Miq [A…	This product contains hesperidin (C28H34O15) per 1g, which shall not be less than 0.57mg.
Zhang JM 2020	Z20027416	Tiansheng Pharmaceutical Group CO., LTD.	Panax ginseng C.A. Mey [ Araliaceae; Panax ginseng radix et rhizoma], Poria cocos F.A. Wolf [Polyporaceae; Poria cocos sclerotium], Atractylodes macrocephala Koidz [Asteraceae; Atractylodes macrocephala rhizoma], Citrus reticulata Blanco [Rutaceae; Citrus reticulata pericarpium], Astragalus mongholicus Bunge [Fabaceae; Astragalus mongholicus radix], Glehnia littoralis (A.Gray) F.Schmidt ex Miq [A…	This product contains hesperidin (C28H34O15) per 1g, which shall not be less than 0.57mg.
Zou QM 2021	Z20027416	Tiansheng Pharmaceutical Group CO., LTD.	Panax ginseng C.A. Mey [ Araliaceae; Panax ginseng radix et rhizoma], Poria cocos F.A. Wolf [Polyporaceae; Poria cocos sclerotium], Atractylodes macrocephala Koidz [Asteraceae; Atractylodes macrocephala rhizoma], Citrus reticulata Blanco [Rutaceae; Citrus reticulata pericarpium], Astragalus mongholicus Bunge [Fabaceae; Astragalus mongholicus radix], Glehnia littoralis (A.Gray) F.Schmidt ex Miq [A…	This product contains hesperidin (C28H34O15) per 1g, which shall not be less than 0.57mg.
